# Supplementary material for: Machine Learning Analysis of Enhanced Biodegradable Phoenix dactylifera L./HDPE Composite Thermograms
Source: Polymers (Basel). 2024 May 27;16(11):1515. doi: 10.3390/polym16111515 (PMC11174886; doi:10.3390/polym16111515)
Supplement: Supplementary file 1 [file polymers-16-01515-s001.zip]

Archive with 1 entries (1 files):
- polymers-2984738-supplementary.pdf
